# Supplementary material for: Does intangible assets affect the financial performance and policy of commercial banks’ in the emerging market?
Source: PLoS One. 2022 Aug 25;17(8):e0272018. doi: 10.1371/journal.pone.0272018 (PMC9409547; doi:10.1371/journal.pone.0272018)
Supplement: S1 Data — (XLSX) [file pone.0272018.s001.xlsx]

## Sheet: Sheet1
ID	Year	ROA	ROE	DP	DEBT	IA	AS	LR
1	2017	0.01951	0.21467	0.9956	11.157	0.000118	11.69	1.273
1	2018	0.00935	0.1136	0.5829	9.99	6.9e-05	11.758	1.215
1	2019	0.01589	0.2255	0.7663	13.187	0.000252	11.853	1.254
1	2020	0.0089	0.147	0.943	15.444	0.000267	11.9134	1.307
2	2017	0.01927	0.149	0.594	0.148	0.002689	7.4129	0.458
2	2018	0.01665	0.1254	0.7519	6.5336	0.002218	7.504	1.036
2	2019	0.02	0.1588	0.424	6.9376	0.0028	7.594	1.043
2	2020	0.01524	0.1527	0.557	9.0205	0.0043	7.755	0.8446
3	2017	0.0212	0.1676	0.6857	6.904	0.001763	7.0399	1.188
3	2018	0.026	0.2068	0.613	6.916	0.00123	7.1559	1.1706
3	2019	0.02585	0.20596	0.67249	6.967	0.0007268	7.3094	0.9198
3	2020	0.01987	0.181439	0.327	8.1302	0.000714	7.50219	0.98997
4	2017	0.02121	0.1676	0.6857	6.904	0.00176	7.0399	1.18807
4	2018	0.02407	0.1645	0.4767	5.834	0.002207	7.097	0.9141
4	2019	0.03344	0.20559	0.4659	5.147	0.0136	7.179	0.9219
4	2020	0.0342	0.212	0.493	5.421	0.03138	7.217	0.942
5	2017	0.0174	0.1517	0.6865	0.7706	1.23e-05	10.34	0.193
5	2018	0.00195	0.1851	0.556	8.489	5.97e-05	7.447	0.835
5	2019	0.01506	0.4399	0.0244	0.892	0.000726	8.9978	1.8716
5	2020	0.02026	0.45628	0.0136	7.0319	0.000384	10.1464	3.2112
6	2017	0.0237	0.1753	0.5565	6.3795	0.0024	7.6023	0.857
6	2018	0.0269	0.229	0.4794	7.508	0.00124	7.7424	0.88
6	2019	0.0329	0.2548	0.584	7.743	0.000537	7.8729	0.897
6	2020	0.0371	0.272	0.591	7.812	0.0056	7.931	0.912
7	2017	0.0183	0.119	0.272	5.5057	0.00213	7.321	1.213
7	2018	0.021	0.1505	0.3564	6.158	0.002827	7.4376	1.22
7	2019	0.021	0.1457	0.224	5.933	0.00209	7.4737	0.8603
7	2020	0.022	0.1659	0.213	6.471	0.00196	7.5816	0.9768
8	2017	0.02268	0.156	0.154	5.883	0.00138	7.556	1.121
8	2018	0.0199	0.154	0.39	6.743	0.00276	7.657	1.11195
8	2019	0.018	0.1478	0.541	7.2107	0.00194	7.749	0.855
8	2020	0.02237	0.1836	0.51	7.209	0.00134	7.834	0.943
9	2017	0.022	0.14	0.599	0.825	0.00015	7.0226	1.168
9	2018	0.023	0.172	0.84	5.389	7.89e-05	7.148	1.138
9	2019	0.024	0.1637	0.454	5.857	0.000642	7.2826	0.838
9	2020	0.0259	0.1615	0.718	5.234	0.00066	7.3295	1.078
10	2017	0.019	0.2334	0.2715	11.279	0.000369	7.249	1.1056
10	2018	0.0172	0.217	0.354	11.58	0.0013	7.475	1.087
10	2019	0.0156	0.2026	0.3049	11.704	0.00083	7.62	0.839
10	2020	0.0229	0.235	0.277	9.269	0.00063	7.72	0.875
11	2017	0.0234	0.166	0.7634	6.1182	0.001487	7.324	1.398
11	2018	0.0192	0.1523	0.749	6.895	0.001	7.426	1.077
11	2019	0.02137	0.16339	0.4607	6.64	0.000628	7.527	1.079
11	2020	0.0254	0.1869	0.453	6.3378	0.00057	7.628	1.1137
12	2017	0.0145	0.057	0.7782	0.813	0.0073	6.315	1.323
12	2018	0.0324	0.155	0.35	3.78	0.0036	6.513	1.377
12	2019	0.0411	0.227	0.2125	4.519	0.00157	6.739	1.419
12	2020	0.0388	0.2149	0.493	4.539	0.00075	6.89	1.337
13	2017	0.023	0.1254	0.4923	0.816	0.00518	6.688	1.1389
13	2018	0.024	0.132	0.455	4.46	0.003	6.8117	1.173
13	2019	0.027	0.1356	0.3477	4.99	0.00185	6.8845	1.1685
13	2020	0.297	0.1197	0.645	5.208	0.00247	7.047	1.24
14	2017	0.027	0.0217	0.57	6.227	0.005	6.989	1.135
14	2018	0.0217	0.159	0.73	6.33	0.0043	7.094	1.112
14	2019	0.03334	0.2099	0.388	5.297	0.000508	7.1669	0.86
14	2020	0.0403	0.239	0.446	4.924	0.00455	7.267	0.96
15	2017	-0.0001131	-0.00103	-12.212	8.021	0.00014	7.356	1.087
15	2018	-0.0001167	-0.00107	-14.193	8.182	0.00029	7.376	1.1085
15	2019	0.00176	0.00176	0.8287	7.559	0.00012	7.502	1.0988
15	2020	0.00212	0.00261	0.371	7.624	0.000131	7.861	1.172
16	2017	0.025	0.122	0.925	0.781	0.003	6.536	1.3834
16	2018	0.027	0.1268	0.604	3.67	0.0022	6.624	1.1813
16	2019	0.0303	0.1504	0.47	3.96	0.00185	6.74	0.9207
16	2020	0.03458	0.165	0.51	3.784	0.00124	6.812	1.143
17	2017	0.0215	0.1351	0.412	3.214	0.002141	6.142	1.201
17	2018	0.0214	0.1521	0.4122	2.1452	0.00214	6.3212	1.3251
17	2019	0.0136	0.1692	0.3862	3.214	0.001452	6.421	1.2011
17	2020	0.0198	0.1832	0.4211	2.854	0.001242	6.4215	1.3201
	Intangible assets of commercial banks in Ethiopia
Year	CBE	AB	WB	CBO	EB	AIB	BOA	UB	NIB	ZB	LIB	AIB	BB	DGB	OIB	DB	BUB
2017	57832751	19339	44670	6556	25278	10415	69621	10321	31395	49300	19339	96617	1595	15178	11629	49983	26228
2018	39662818	25626	77457	39902	19587	9347	69940	1674	27642	53665	17659	68679	1111	11776	6964	125617	23312
2019	179865829	20513	62398	34765	14195	10237	110175	722452	21205	74629	14822	40081	12326	8618	3556	109397	20859
2020	219179194	22321	74882	33148	27597	8067	245366	541839	24370	84168	22702	40212	14097	5889	42321	91618	74738
